# Supplementary material for: Antihypertensive Activity of Milk Fermented by Lactiplantibacillus plantarum SR37-3 and SR61-2 in L-NAME-Induced Hypertensive Rats
Source: Foods. 2022 Aug 4;11(15):2332. doi: 10.3390/foods11152332 (PMC9367739; doi:10.3390/foods11152332)
Supplement: Supplementary file 1 [file foods-11-02332-s001.zip]

Archive with 1 entries (1 files):
- foods-1826217-supplementary.pdf
